# Supplementary material for: Editor’s Note: Small-Molecule Inhibition of the Acyl-Lysine Reader ENL as a Strategy against Acute Myeloid Leukemia
Source: Cancer Discov. 2025 Jun 3;15(6):1297–8. doi: 10.1158/2159-8290.CD-25-0674 (PMC12130795; doi:10.1158/2159-8290.CD-25-0674)
Supplement: Supplementary Table S6 — updated Supplemental Table S6 with the new data [file cd-25-0674_supplementary_table_s6_supps6.xlsx]

## Sheet: Supplementary Table S6
Supplementary Table S6. Genes differentially expressed in TDI-11055 vs. DMSO treatment conditions in MV4;11 cells
MV4;11_24h_TDI/DMSO_DN_L2FC<-0.58_padj<0.05	MV4;11_24h_TDI/DMSO_UP_L2FC>0.58_padj<0.05
CTSG	LSP1
GPT2	EGR1
PSAT1	BASP1
ASS1	CYBB
BCAT1	SEMA6B
IL7R	ANXA1
CSPG4	ITGAX
TARP	CD84
ATP1A3	CXCL8
FKBP4	ALOX5AP
PITX1	PRAM1
HSP90AA1	CFP
HSPD1	FGD2
LRRC59	HLA-DRB1
TRAP1	DAPP1
EBNA1BP2	AOAH
HSPH1	RNASE6
MEX3A	HLA-DQB1
SLC1A5	LILRA2
ABHD15	CCL3
SLC7A5	CD86
SEPHS1	PADI2
NAT8L	IGF1
PHB	HLA-DRA
HSPA8	CECR1
PRDX1	ST3GAL6
LGR4	CCL2
HYOU1	SLC8A1
IGLL1	PHLDA1
HSP90AB1	AMICA1
CALR	RGS1
GARS	SLC37A2
PDIA6	FGR
CD320	CD101
CCDC124	SAT1
PHGDH	AGPAT9
SCD	ITGAM
MRPS2	RHOB
MYC	AOC1
IGFBP2	NCF1B
NUDC	DHRS9
IPO4	PDE4B
RTN4R	PLXDC2
SLC39A14	CIITA
DANCR	PTAFR
SLC38A5	ITGB2-AS1
TBL3	EMR4P
MRPL44	EPHB3
SHMT2	PAQR8
TOMM40	NCF1C
MRTO4	TLR1
RUVBL2	BCL6
UGCG	C3
LDHA	IFI6
PLXNA1	NAIP
SRM	IL1B
GPSM1	TLR6
GAMT	DNASE2
DDX21	SULF2
IARS	CX3CR1
PDIA4	KCNMB1
CCNB1	KLF2
SSB	TSC22D3
SLC16A1	PATL2
SLC39A3	GPBAR1
NHP2	HLA-DRB3
B4GALT2	DDX60L
RRP1	ALOX5
RUVBL1	IGSF6
CCT2	MPZL2
ABCB10	SERPINE1
EEF1A2	REPS2
PGAM5	HLA-DQA1
ELAC2	LGALS3BP
FASN	GPR18
NOC2L	ADAMTS10
PRMT1	FAIM3
NPM1	SIGLEC1
DCTPP1	SLC9A7
MATK	EGR2
XPOT	ID1
TCP1	SERPINF2
ALDH1L2	PTPRO
EIF4EBP1	NLRC4
ALDH1B1	RBM47
CHCHD10	FOS
C1QBP	SLPI
C20orf27	ZNF467
EIF3B	JUN
ZNF480	CLEC3B
IGFBP4	LOC284454
SOX4	AIF1
EIF5A	RARRES3
PPP1R14B	DNAJB5-AS1
TIMM50	CD52
CCT4	HCAR2
NCS1	HIST1H1D
BZW2	RSAD2
NOP16	LOC441081
FABP5	TNNI2
HNRNPU	PILRA
STOML2	PLIN5
DNAJA1	LILRA5
MS4A3	RGS2
YARS	SLC4A4
PRMT5	FILIP1L
PES1	TSGA10IP
GAL	FCGR2B
CLUH	DUSP1
NCL	DDAH2
CCT7	OAS1
EIF3I	FSIP2
TSTA3	FPR2
MRPS34	GHRL
GEMIN4	LOC100093631
SCRIB	SPATC1
GALK1	EGR3
HSPE1	CLEC4G
TIMM13	LOC100272216
CYCS	HLA-DRB5
PYCRL	APOL1
PEBP1	CLCN1
CCT5	CXCL16
CCT3	KLHL3
SLC5A6	PIGR
SLC3A2	ACOX2
WDFY1	TMEM156
EPRS	ADORA3
RRP1B	HSPA7
TSR1	ADAMDEC1
PA2G4	CD1C
LONP1	PCP2
TIMM44	SLC18A1
MRE11A	CASS4
DDX18	DLGAP1-AS3
HSPA5
CDC20
CXorf21
C9orf78
SNHG16
FARSB
HSPA9
HOXA10
FAM98A
VDAC1
TFDP1
PWP2
CSE1L
MAZ
HEATR2
MEN1
RAN
STIP1
ILF2
WDR3
NCLN
FARSA
NAV3
NOP56
MRPS27
SSRP1
TTLL12
HSPA4
CDC25A
DDX39A
ZNF584
USP20
AARS
MARS
TARS
ABCF2
DDX1
ALDH18A1
CCDC86
SCARB1
FBL
CDK4
POLDIP2
MTHFD1L
SLC35C1
SUSD1
ACOT7
PLAC8
IRX3
VCP
AHCY
EIF4G2
PTMA
PREB
NAA15
CCPG1
BZW1
TEX10
MANF
HDGF
CDK13
POP1
UBE2M
MTSS1L
DDX24
HEATR1
CCT6A
PAICS
GPS1
KIF2A
LRFN4
MAD2L2
SGTA
PODXL2
NOL11
METTL16
SLC7A1
TNPO1
FAM136A
CDC6
ATF4
FDXR
TOMM22
NUFIP1
DRG1
TOMM70A
NDUFS6
EGFL7
TMED2
TCF4
ATF5
RANBP1
SLC43A3
PLD6
U2AF2
CLPP
PLCB4
MCM10
MRPL3
APRT
RBM38
HSP90B1
AP1S3
PPID
ADRM1
GNL3L
MRPL12
PYCR1
PSME3
GSPT1
PRCC
NRIP1
EIF2S2
C19orf48
MAPK12
GPATCH4
PDAP1
TSHZ1
C10orf2
CBX2
TOP1MT
SSU72
SCAMP3
WDR18
PSMB5
SET
CACYBP
HMGA1
PUF60
PGAM1
AGAP3
SNRPD2
IMP4
PSMD3
SF3B3
GNA15
YWHAG
DHX37
DLD
SMARCC1
PTGES3
KPNB1
GPI
NOP14
PATZ1
ICMT
GRB10
INHBA
DPH2
DHX9
EIF5B
MIEF1
HPDL
SH3GL1
MYBBP1A
RCC1
WDR43
IMPDH1
YBX1
FBXL19
CHORDC1
KHSRP
SPIN4
GCH1
REXO4
GFM1
POLR3H
SERBP1
ODC1
FAM78A
PUS7
TMEM33
FAM101B
PTPN11
RAC3
ERGIC1
TCOF1
CANX
GBGT1
BCCIP
NDUFS5
GRWD1
CDV3
BBX
ARMC6
NHP2L1
LTV1
ST13
EIF2S1
MYO1C
TRAF7
PTDSS1
PSMD1
COA4
HSPBP1
CARM1
P2RY2
LARS
SF3B5
TUBB6
GATAD2A
FLAD1
C8orf33
SNHG3
PMPCA
TONSL
TFB2M
UAP1
PSMA3
GNL3
POLRMT
TYSND1
GLRX5
ANP32B
SSR2
LARP1
GEMIN5
MCCC2
SOD1
PGK1
TRIM28
NOLC1
XRCC5
LAMP5-AS1
AGPAT5
G3BP1
PSMC4
MYB
PDCD11
CYC1
PABPC4
RPF2
PHACTR3
EIF5
RRP7A
CAD
XPO5
GORASP2
LRPPRC
PTPN7
TUFM
CIRH1A
FAM189B
DR1
CHCHD2
AHSA1
LAMP5
LYAR
IPO5
NUP93
ATAD3A
RAD23B
PTPLAD1
PHB2
URB2
NIP7
COLGALT1
SFXN1
DHX34
MFAP1
PSMG1
SMS
AMOTL1
TIMM10
NUDT5
LRP3
PUS1
TCF3
LMNB2
RSL1D1
FBXL6
COASY
GTPBP4
EMB
PRRC1
PSMD11
STT3A
HSPB1
ELAVL1
POLR3E
2024-03-07
GMPS
GATM
FAM210A
ETF1
PSMC3
UCHL5
ZNF37A
CCAR2
HNRNPM
GLUL
LMAN1
DYRK2
PRPF19
METTL13
SIGMAR1
THOP1
MRPL4
TARDBP
SF3A3
ALYREF
FUBP1
DLAT
CBFA2T3
PDCD5
PWP1
ZMYND19
MAP4
CNDP2
PPIF
DHX33
TMEM147
CSK
FAM83H
SRPRB
MSH2
RPRD1A
AHCTF1
HNRNPR
INTS1
ISOC2
IFRD2
RANGAP1
TUBB4B
MAK16
CHID1
GAPDH
TRMT10C
KPNA3
ACLY
RNASEH2A
NOC3L
NAA50
SHQ1
ALG3
RSL24D1
POLA1
NSUN2
PSMD12
CDCA7L
NOB1
KARS
SLC35B1
TNKS1BP1
AMD1
NUP155
MTA2
NIPA2
ETS2
AKT2
SRPK1
XRCC6
HNRNPAB
C16orf13
ALKBH5
CLPX
MARS2
HSPA4L
KIAA0020
SUPV3L1
THAP4
MRPL19
ZMPSTE24
BAHCC1
PPP5C
DKC1
NOP58
TRUB2
KATNB1
VDAC3
BRIX1
UTP14A
TFAM
KCNE1L
CUL4A
MCM6
UBB
CBS
BCKDK
RCC2
SEC61A1
MTHFD1
RRP9
METAP1
EIF4A3
SLC17A9
USP39
SMARCA4
MARCKSL1
WT1
IPO7
TELO2
DBN1
RBM17
CDKN1B
HNRNPF
UBE3A
IRAK1
RITA1
PARK7
RASGRP2
INF2
RPUSD1
SAMM50
INTS5
PLK1
NPM3
EIF4G1
DUS3L
SEC63
PTBP3
KXD1
SLC19A1
DNAJB6
SURF6
TMEM201
CDK6
NDUFS1
ANP32A
HNRNPL
SMC2
TCEB3
DDX49
PSMB7
LETM1
MAF1
MRPS7
SSBP4
METAP2
RPS5
TRA2B
CSDE1
ATIC
TOMM20
COX5A
DPP7
ECHS1
ATAD3B
PNPT1
TSR3
MLC1
RNF187
SLC52A2
MCAT
CENPB
ZC3H15
IRF2BP1
NABP2
TIMM21
POLR2C
KPNA2
ELF1
CUL3
NSD1
ERH
ZEB2
GPX4
PAPOLA
KIF1C
HN1L
CARS
ENO1
MCM7
PSMC6
PPA1
GLT8D1
EXOSC2
POLR1A
CLPB
HSPA14
GTF2F1
RIC8A
MYO19
MCM2
BCL11A
CGREF1
SSR3
C9orf69
UBE2G1
YBX3
TDG
BUB3
EIF4H
UNG
HMGB1
GRPEL1
SAE1
SRSF3
ZNF598
SPR
CHCHD3
AURKAIP1
ZPR1
SURF4
SNRPB2
ABCE1
XPO6
SKIV2L2
SBF1
MRPL20
2024-09-11
KDELR2
DAD1
AMER1
KPNA4
HNRNPD
IMMT
ADAM15
ACTL6A
C19orf70
DARS2
APEH
CIAPIN1
HARS
PSMA6
EMG1
WARS
ERF
DDX31
XPO1
ANXA6
NAA10
NOC4L
DDB1
MAP4K4
ASNS
MIDN
PSMD8
MPHOSPH10
G3BP2
MTDH
TXNL1
PTK2
TUBA1C
NADK2
PDS5A
CS
ALDOA
RRM2
WDR12
TEX261
SEPN1
NSMF
SNRPA
DHX15
BCLAF1
TRIP6
FAM213B
ME2
DIS3
UHRF1
NASP
IARS2
PSMD2
NOL10
KDM1A
EBF3
TRAM1
MEX3C
TMEM185B
MDN1
DUS1L
PSMD7
YWHAE
PRDX2
PFAS
FTSJ3
MICALL1
NUP188
DCUN1D5
CNOT7
UBE2V2
UBE2N
SNRPB
KIAA0100
SEL1L
NR3C1
CHERP
KPNA1
MRPS30
NDUFB9
GANAB
DCAF13
VEGFA
USP36
KAT2A
BCAP31
RABL6
UBA2
MCM4
GOT2
NME4
MAP3K1
PSMA7
PSMB3
SNRNP200
POLR2E
FBRSL1
NME1
VPS35
MYBL2
KCNN2
PPRC1
ORC1
MB21D1
MLF2
RPL35A
TMX1
RNMTL1
CAPRIN1
RIN1
AFG3L2
NOL6
RPP40
IMPDH2
MATR3
SKP2
NDUFB10
UGGT1
HNRNPK
NKRF
YARS2
SPCS3
CCDC47
UTP20
DCTD
SF3B2
CPSF3
YIF1A
PPIA
SLC39A6
NUP153
PHF14
ZNF146
RBM8A
MRPS12
ASCC3
IRF8
RARS
SLBP
DDX56
CLN6
IMP3
WDR36
MICAL2
ATP2A2
ADSL
MCFD2
COX10
CALU
SCO1
IDH3B
HTRA3
DNAJB11
TFAP4
TIMM22
RRS1
DDX3X
SSR1
UBA1
BAZ1B
UTP15
UBQLN4
GPR153
NSFL1C
CRKL
SEH1L
ADNP
PDCD2
CD151
CEBPZ
RPS26
IMPAD1
THRAP3
PRSS57
POLR1B
RBM15B
NUP88
EIF2B1
BIRC5
ADAR
BAG1
NOP2
BCL2L10
KTN1
PLAA
ZNF263
ATP5B
SF3A1
CECR5
FGFRL1
EI24
RPUSD4
UBL4A
SLC27A4
URI1
ERI3
DDX54
TUBA1B
PPM1G
OGFOD1
ONECUT2
NDUFB7
GNPNAT1
HNRNPC
PRPF6
AHCTF1P1
DESI1
MRPL50
ITGB1BP1
NUTF2
ENG
RNF126
NARS
WDR5
UQCR10
PPP1CC
CNBP
DYNC1H1
DARS
RPSA
STRAP
PREP
UQCRFS1
ATXN10
FOXJ3
NAT10
DNTTIP2
BTF3
GLRX3
ISG20L2
ATP5A1
POLE3
CMSS1
CHD4
SUMO2
CTPS1
GNL2
FUS
MEF2C
CISD3
TUBA4A
MEPCE
PDE12
LAS1L
MRAS
BMS1
HNRNPDL
SRP72
DAZAP1
PTP4A1
DDX41
NUP205
DDX46
TNPO3
CLPTM1L
PDSS1
BSG
PPP2R1A
POFUT1
COPB1
SMEK1
ZNF395
PSMD6
RAB34
CDCA7
PSMA5
PCDHGC3
WDR34
MALSU1
NDUFAB1
TMCO1
NUBP2
LGALS9
LARP4
PTBP1
SLC2A4RG
SLC38A2
TCERG1
CDC123
RPA1
EIF3A
TXNRD1
EIF3D
TMEM97
PPP2R1B
LTBR
LRR1
ZNF787
ACP1
CIPC
MRRF
PATL1
SDF4
PRPS2
FAM208B
EDF1
RNPS1
EIF1AX
UBL5
RBMX
PLEKHB2
WDR4
MLEC
RFC3
SNRPD1
YTHDF1
RBM14
ZNF121
MRPS22
M6PR
SEC13
BYSL
PRMT3
MSL2
PRKDC
PDIA3
RHOT2
UBE2I
GINS4
TBRG4
XBP1
SYNCRIP
POLR2B
TSN
ASUN
MDH2
HERPUD1
DDX10
USP14
SNX5
SUPT16H
TCEB1
DLGAP5
ATP1A1
TXLNG
ERAL1
ZNF207
PSMD14
GCDH
TUBG1
YWHAQ
RANBP2
MSL1
ZC3H18
MORF4L2
DEXI
CSNK2A1
GMNN
PRPF8
KIAA2013
POLD2
NOL7
U2AF1
DHX38
PPP6R1
POLR2I
ANKLE1
EEF2
RPN1
DHX30
IREB2
SMARCB1
YME1L1
SMPD4
FOXP1
AASDHPPT
FCHSD2
ZBTB7A
ERLIN1
TCEB2
TMEM43
ITGAL
SLC35E1
HMGB3
USP7
PSMB1
MTO1
RARA
SMEK2
PSMB4
NUDCD1
UBE3C
EIF3J
PREPL
DBF4
EARS2
LRRC58
FH
CDC5L
SYNGR2
SF3A2
RAP1GDS1
NUP98
RBM10
AIFM1
B3GALT6
SKP1
PALB2
ATP5C1
DUSP7
MAGT1
RRM1
GCN1L1
CERS2
GNA12
GCLM
STUB1
XPNPEP3
TAGLN2
LAMP2
PARP1
NUFIP2
BANF1
GART
PRPF40A
BET1L
C11orf58
C19orf53
SMYD5
WDR74
PRTN3
AKAP8
RBM28
CNOT3
RPP25
EFTUD2
UBAP2L
PMM2
BUB1
SNRPD3
KDM2B
MRPL1
SLCO4A1
NIFK
SORD
KIAA1430
GAR1
CCT8
SNRPG
KLHDC3
CLECL1
CPSF7
RPL6
IKZF1
TMED5
LLPH
ZC3H4
CLPTM1
HMMR
PHLPP1
CCDC117
NAE1
POP7
LPCAT1
HNRNPA2B1
ZCCHC17
FOCAD
CSTF3
CHAMP1
MSN
NELFCD
GSTP1
DNPEP
UBE2S
MTCH2
LDHB
SRSF7
MAP2K2
NUS1
APEX1
COL27A1
PIK3AP1
AAMP
CCNA2
TMED10
TRIP12
PSMD13
FAU
PKN3
HNRNPA0
RELA
PRPF31
RPTOR
MT1X
PSMC1
PODXL
TPI1
USP1
SF3B4
BAZ1A
PRPF4
SQLE
MCRS1
CCNE1
TRAF3
CENPF
LPPR3
UTP11L
FOXRED2
PPP2CA
SLC5A3
ST3GAL4
WBP11
TPX2
MRPL15
ANKRD52
RNF40
CAND1
UNC119B
XPO4
RQCD1
RIF1
DENR
USP22
SLC43A1
PLAGL2
PGP
RPL35
TP53BP1
SDCCAG3
NF2
PLOD3
HAUS6
AGPAT2
CCNG1
NPRL3
UMPS
LZTR1
TRMT2A
DPP9
TOMM5
GRB2
SRRT
ZNF74
DCXR
TIFAB
RRBP1
GDF11
HDDC2
TIMM23
VPS9D1-AS1
ATR
SERPINH1
EEF1A1
MFNG
WDR82
LIG1
NAA38
CCNK
THOC5
ATP5D
UTP18
SAPCD2
AES
SLC25A5
PEX26
RRN3
SETD1A
EIF4EBP2
EIF3M
TXN2
SLC2A1
FASTKD1
ANKRD27
ZNF706
RASA3
CCNB2
CRELD2
POGK
AKAP1
POLR1E
EMC1
SBNO1
OLA1
UCK2
CERCAM
ARHGAP35
CBX3
HM13
DNAJA4
TUBGCP4
MED25
RRP36
CAPN15
MSH6
UBA52
EEF2K
DAP3
POLR3D
DNMT1
SMARCD1
TOMM6
DNAJC3
POLR2H
C19orf10
GLUD1
RPL36
CTNNA1
FASTKD2
NFYA
EIF3G
HIRA
AEN
GLB1L2
EPT1
EBPL
GTF2H1
ST6GAL1
RCN1
GADD45GIP1
SIAH2
NUP160
ELANE
EXOSC10
LZTS2
L3MBTL2
QSER1
IPO11
SFXN3
HNRNPUL1
RPL38
AP1M1
UBP1
AAR2
HAUS2
AKT1S1
IVNS1ABP
JTB
DDX28
RPL8
SEC23IP
PPP1R15B
EIF3K
RNF26
CNOT1
GTF3C4
PRRC2C
TOP1
CDKN2AIPNL
VPS33A
TM9SF3
ECSIT
BFAR
NT5DC2
SEC24B
UQCRC1
ARHGAP23
GMPPA
SMC4
PSME4
PDHA1
GRSF1
EDC4
CALM3
COX5B
NCBP1
NSDHL
SOX12
POLR1D
VMA21
ANAPC5
PI4KB
MT1G
OXSR1
PRMT6
RPF1
IDH2
STRA13
CDK12
PSMB2
GUF1
DSTN
MRPS21
RREB1
ATP13A3
FBXW5
DNAJA3
TGIF2
ILF3
FXN
PSMC5
MAPRE1
RXRA
RBM39
RAB3GAP2
ESF1
PFKP
GTF2A1
NDUFS8
ABHD17B
RTCB
UBE2D3
RALGAPB
ATP1B3
C19orf43
AKT1
HDAC2
RBBP4
RLIM
C11orf24
SRSF2
TXNL4A
FAM134A
HTRA2
SLC20A1
PIEZO1
ACACA
ZNF614
UNC5C
DRG2
CETN2
SLC25A39
ATP5F1
MAPKAP1
DAG1
DYNC1LI1
ZNF777
EIF4B
CDT1
ADNP2
LIG3
MRPS5
RPL27A
HAT1
AP1S1
MRPL45
PRMT7
SRSF1
GPD1L
CNP
MRPL42
NUCKS1
RPL7L1
SUMO1
USP5
GPR125
SMARCA5
SEC16A
ADI1
ITGA4
MRPL36
UBE2L3
CPNE7
KIAA0947
TRMT6
PPP2R5D
C1orf43
SACS
RBM27
POM121
FUT7
SYMPK
TNPO2
MRPL39
GPS2
CFDP1
ZDHHC9
PNO1
USP16
MTAP
ATP6V0B
TPM3
MCM5
PSMA4
P4HB
MBNL1
RAP1B
THRA
SLC39A4
PCBP2
PCBD1
APH1A
SFPQ
COPS2
UPF2
ARFGEF1
ELP5
USP19
DBNDD1
GFI1
SRRM1
PRKD2
HMGXB3
C3orf14
UBQLN1
CPSF1
AK2
SMC1A
CLNS1A
MRPL23
FAM168B
RPS19BP1
CCDC137
EIF6
CCNF
HNRNPA3
TRIM65
RPLP0
TEX264
UBE2C
TALDO1
MRPL35
SAAL1
DHODH
SCAF1
IRF2BP2
NLN
TMEM70
SNRPC
KCTD15
STT3B
EPB41L2
PPP1R9B
NQO1
PSME2
MRPL49
CHML
HMBS
CCDC59
RAB10
ARMC1
RAB5C
POLR2L
HAX1
TBCA
DDOST
GSK3A
ATP5O
MUM1
VLDLR
PPP1R8
NUDT8
TTK
TYMS
GOSR2
PPIB
FAF1
TRIAP1
CCDC85B
GNA13
VTA1
SLC25A13
DCAF16
MORF4L1
RPS27L
PLOD1
NONO
EXOSC4
ZNF593
GNPAT
JADE2
KHDRBS1
PLXNB2
DDX23
PPP2R5E
TMED9
DTL
PKP4
LOC101927497
PCBP1
BPTF
GIT1
TMEM167A
ZNF623
GTF2E1
NDUFA6
CCDC58
ZNF92
KIAA0368
RMND5A
CIAO1
RAD23A
DNAJB1
CLTC
SNRNP25
MRPL38
LDLRAD3
SERP1
B3GNT7
EXOSC3
SON
DNAJC9
EIF2S3
CWC27
ZRANB2
RPL36AL
SEC31A
COX4I1
BUD31
CABLES1
CBFB
DDX6
EMC8
FAM162A
DNAJA2
NLE1
CPSF6
TIGD5
CEBPA
LOC339862
ZBED4
WDR90
ARHGDIA
SPN
MEGF8
CLTA
PAIP2
RAD50
LARS2
AATF
RFWD3
GHITM
MRPL13
OAT
AP3D1
TOMM34
KAZN
XAB2
NUP62
AP1G1
HDLBP
NACC1
VKORC1L1
FKBP1A
GPR160
SNRNP40
NUDT21
CCDC6
RPL5
PPAT
CHSY1
SEC24C
ZFP36L2
LEPROTL1
ZNF326
PDXP
PIM2
AURKB
ZNF689
TOR1A
NFKBIB
CHST11
WAPAL
RTF1
AREL1
DPAGT1
HERC4
PCNP
FDPS
CDC37
PTGES2
PLCG1
DCUN1D4
CIZ1
TMEM248
PHLDA3
C1orf233
ARID2
NDUFA3
RPL14
MRPL21
SSBP1
RPL18A
MRPS26
GID8
POLR1C
CDC45
ARL5A
ZNF486
ZNF644
ILKAP
RBBP6
EEF1G
FEN1
NRAS
RNASEH1
MRPL11
MKKS
ARF1
TMEM57
INTS7
UQCRC2
STK25
THAP7
RUNX2
NDUFA10
QARS
MRPL28
MAP4K2
LRRC75A-AS1
ZC3H7B
TGS1
LENG9
GUK1
CSF2RB
TRIM35
TRIP13
SLC25A3
VPS26B
TWISTNB
SMC3
PDZD8
ANKRD17
LYPLA1
DPM2
PPP1CA
SRPR
NUDT15
BAHD1
NUCB2
BDH1
SPCS1
POLR2D
MLST8
SAFB
SLIRP
RAD21
U2SURP
BLCAP
WDR77
MORC2
KEAP1
RPL11
ZNF574
TCF20
AUP1
ORC5
ADSS
TMEM14B
SPATA5L1
ZFP91
STOM
NTHL1
NDUFAF4
MAPKAPK3
PAF1
TRIM16
LRWD1
RBBP7
DDX52
MLLT1
C8orf82
NPHP4
MFSD10
ACADSB
TPRG1L
NMD3
LARP4B
KIAA0586
MRPL43
DNAJC21
RGS16
RANBP10
PRDX4
RABL3
ZBTB21
RPUSD2
RPN2
JOSD1
UGP2
NSA2
ZNF561
GTF3C6
EIF3F
CNPY2
ESPL1
OAF
E2F1
HSF1
MRFAP1
SLC35B2
RDH10
GDI2
FEM1A
MED1
PRPS1
CNOT2
MTHFD2
XRN2
ANP32E
SRD5A3
NCAPD3
TFIP11
BCL2L12
APOL4
UFD1L
CDKN3
RPL27
YWHAZ
NUPL1
EIF4E2
SLC25A22
RPAP1
UQCR11
THAP11
TP53
C9orf40
HK2
DNAJC2
TPR
CPSF3L
ERI1
H2AFZ
SIN3A
RCL1
ODF2
ICT1
TYW3
TATDN2
RPS6KA1
MRPS6
TXNL4B
UQCRH
FADD
DDX19A
USP10
BOLA3
RNF4
BRD7
NUP214
MRPL24
COX6B1
HCFC1
PFDN2
ELOF1
SSNA1
TECR
OPA1
RNMT
PCNXL3
CRLS1
MIIP
SDF2L1
GYS1
TOPBP1
DCAF4
ESYT2
FIP1L1
LMAN2
NACA
MTA1
GABPB1
MFSD12
HMG20B
CMPK1
SUV39H1
HBS1L
ACOX3
DESI2
TGFB1
FLII
PGRMC1
ARIH1
ASNSD1
CARS2
PRPF38A
BCS1L
IL2RA
RPS7
ZNF282
DNAJC7
SNAPC4
C9orf114
SLC4A11
CHMP1A
ADM2
ARPC1A
PC
ZNHIT6
CTU2
RABEP1
SLC25A32
LMNB1
ZXDC
SAFB2
PPP4R2
RRP12
MRPS16
CTCF
EIF2A
POMP
ANAPC1
MGLL
ASNA1
SGOL2
KLHL21
FANCG
POLR3A
HRAS
SFSWAP
ESD
SRXN1
TMBIM6
RPS6
PLRG1
WIZ
ITGB1
ETFA
IDH3A
PTGER4
RPL29
PHF10
C14orf166
CENPH
FLT3
AP2A1
COX7B
IDE
CYFIP2
PARVB
COX6C
SIRT6
BAP1
SUZ12
NUP54
MDM2
CORO1B
PRELID1
SMARCE1
SYK
NCAPD2
RNH1
CDC27
PPIH
E2F4
CHMP7
ZHX3
RPP30
URB1
GNB2L1
POLR3B
ATP5G1
C22orf29
SNHG1
GNB1
PPIG
TBC1D16
TCEA1
PPP1R27
ZBTB11
TMPO
NUDT16L1
EIF3E
RPL23A
LAP3
H2AFX
MAPK6
STAU1
SLC25A10
HN1
PRKRA
AIMP1
LUC7L2
AAAS
KIAA0196
PRPF3
POM121C
CSNK2A2
ARMC5
CYB5D1
C2orf47
LIN54
RBM42
ARMC10
NKAPP1
ZFR
SDAD1
PSMA1
E2F3
SPOCK1
SF3B1
ANKLE2
FTSJ1
SLMO2
CSTF2
SMYD2
MRPL17
PIM3
ZNF398
CHRAC1
DDX20
WHSC1L1
SUGT1
NDUFA5
DEK
FBXO45
FUBP3
ESYT1
MRPL30
ACIN1
MGAT5
REEP4
DIDO1
PRDM15
BAG2
EP400
TIMM17A
DOHH
NDUFV2
RAB18
ZNF106
MAP2K7
TMEM141
DTYMK
FOXRED1
CEP170B
OPA3
PIGW
ATP5J
NRARP
AXIN1
CDCA8
VAMP8
GTF3C2
C1orf106
SLC25A46
MGAT2
ZC3HAV1
DGAT1
NELFA
SCAF11
MRPL9
TCF12
DDX47
PIP4K2B
PKMYT1
RPL7
NFE2L3
RAVER1
SETD3
SF1
USP47
MKNK2
RPL4
ACD
RALBP1
POLD1
DDX27
CHPF
NDUFA11
TRPV2
CCAR1
MFN2
SDHD
TMEM161A
DNAJC10
YY1
EWSR1
ADH5
MRPL18
MRPL51
AGT
RAB1B
ARHGAP11A
TRMT1
ZNF770
EDEM3
ARCN1
IKBKAP
PNN
INO80E
SAP18
[truncated: 5,600 more rows]
